# Supplementary material for: Characterisation of the manchette architecture and its role as transport scaffold using cryo-electron tomography
Source: Life Sci Alliance. 2025 Aug 5;8(10):e202503415. doi: 10.26508/lsa.202503415 (PMC12326331; doi:10.26508/lsa.202503415)
Supplement: Supplementary file 1 [file LSA-2025-03415_TableS1.xlsx]

## Sheet: Sheet1
Protein ID	Gene name	Intensity	Log(Intensity)	MW(kDa)
Q68FR8	Tuba3	2,57E+11	11,41	49,96
A0A8L2R402	Tuba1b	2,53E+11	11,4	46,31
P68370	Tuba1a	2,53E+11	11,4	50,14
Q6AYZ1	Tuba1c	2,53E+11	11,4	49,94
Q5XIF6	Tuba4a	2,52E+11	11,4	49,92
Q6P9T8	Tubb4b	2,48E+11	11,39	49,8
A6KQR9	Tubb4a	2,31E+11	11,36	49,59
A6IXU7	Tubb6	2,20E+11	11,34	50,06
Q4QRB4	Tubb3	2,04E+11	11,31	50,42
P69897	Tubb5	1,97E+11	11,29	49,67
P62738	Acta2	1,91E+11	11,28	42,01
Q6AY56	Tuba8	1,86E+11	11,27	50,04
P85108	Tubb2a	1,83E+11	11,26	49,91
P60711	Actb	1,58E+11	11,2	41,74
P63259	Actg1	1,58E+11	11,2	41,79
M0R8B6	Tubb1	1,05E+11	11,02	50,42
Q7M6Z5	Kif27	4,53E+10	10,66	158,88
Q63618	Espn	2,77E+10	10,44	90,57
P63170	Dynll1	1,31E+10	10,12	10,37
Q78P75	Dynll2	1,22E+10	10,09	10,35
Q62909	Kif2c	1,21E+10	10,08	75,57
Q5XI51	Kif2b	6,95E+09	9,84	75
P38650	Dync1h1	6,36E+09	9,8	532,25
Q6AYH5	Dctn2	5,88E+09	9,77	44,15
Q62812	Myh9	5,08E+09	9,71	226,34
D4A0A0	Dynlrb2	4,44E+09	9,65	10,88
A0A8I6A456	Kif2a	3,19E+09	9,5	30,42
Q64119	Myl6	2,79E+09	9,45	16,98
F1M4A4	Kif1a	2,76E+09	9,44	192,93
A0A8I5ZYN7	Myo6	2,76E+09	9,44	148,4
A0A8I5ZWB0	Myo7a	2,69E+09	9,43	258,21
Q9JLT0	Myh10	2,46E+09	9,39	228,97
A0A8I5ZRP3	Kif23	2,40E+09	9,38	110,45
Q62698	Dync1li2	2,35E+09	9,37	54,75
Q9QYF3	Myo5a	2,30E+09	9,36	211,76
P28023	Dctn1	2,12E+09	9,33	141,93
P56536	Kif5c	1,97E+09	9,29	109,18
Q2PQA9	Kif5b	1,68E+09	9,23	109,53
Q9QXU8	Dync1li1	1,58E+09	9,2	56,79
A0A8I6AKJ1	Kifc3	1,55E+09	9,19	89,15
P70569	Myo5b	1,50E+09	9,18	213,72
Q4QQS2	Ift70a2	1,45E+09	9,16	76,07
Q9Z336	Dynlt1	1,36E+09	9,13	12,45
Q63355	Myo1c	1,36E+09	9,13	119,81
F7ET11	Klc2	1,30E+09	9,11	68,99
Q5XI63	Kifc1	8,49E+08	8,93	76,14
Q9QXQ0	Actn4	8,51E+08	8,93	104,92
D3ZI07	Kif3b	7,42E+08	8,87	85,26
A0A0G2JZL6	Ift122	7,34E+08	8,87	141,73
O55165	Kif3c	6,87E+08	8,84	89,82
Q9Z1P2	Actn1	6,63E+08	8,82	102,96
Q6AXQ9	Ift46	6,21E+08	8,79	34,03
Q9JJ79	Dync2h1	6,20E+08	8,79	492,22
F1LY69	Ift140	6,09E+08	8,78	165,88
D3ZHV2	Macf1	5,49E+08	8,74	619,6
Q9Z1N3	Myo9a	4,07E+08	8,61	301,38
D3ZJP6	Myo10	3,96E+08	8,6	237,26
Q68G30	Klc3	3,02E+08	8,48	55,66
Q5PQM2	Klc4	2,82E+08	8,45	68,96
Q5XIR2	Ift74	2,67E+08	8,43	69,2
Q5I0E8	Kif22	2,41E+08	8,38	73,06
F7FMC7	Fscn3	1,96E+08	8,29	53,80
Q9JKU3	Ift172	1,70E+08	8,23	197,6
A0A0G2K8Z9	Kif13b	1,62E+08	8,21	201,79
Q5FVJ7	Ift22	1,54E+08	8,19	20,85
A0A8I5ZPQ6	Ift88	1,49E+08	8,17	93,06
A0A8I6GLI2	Kif4b	1,39E+08	8,14	134,84
D4A1V1	Ift57	1,17E+08	8,07	48,78
Q66HB3	Ift80	1,06E+08	8,03	87,78
P83829	Ift81	9,93E+07	8	79,03
E9PSJ3	Kif4a	8,61E+07	7,94	139,68
D3ZSV1	Ift20	8,21E+07	7,91	18,12
A0A8I5ZVW2	Kif16b	5,60E+07	7,75	209,08
Q5U2N8	Ift56	1,04E+07	7,02	64,14
