# Supplementary material for: Characterisation of the manchette architecture and its role as transport scaffold using cryo-electron tomography
Source: Life Sci Alliance. 2025 Aug 5;8(10):e202503415. doi: 10.26508/lsa.202503415 (PMC12326331; doi:10.26508/lsa.202503415)
Supplement: Supplementary file 2 [file LSA-2025-03415_TableS2.xlsx]

## Sheet: Sheet1
Protein ID	Gene name	IBAQ	Log(IBAQ)	MW (kDa)
P60711	Actb	158000000000	11.2	41.74
P63170	Dynll1	13100000000	10.12	10.37
Q78P75	Dynll2	12200000000	10.09	10.35
P85515	Actr1a	7830000000	9.89	42.61
P38650	Dync1h1	6360000000	9.8	532.25
Q5XI32	Capzb	6260000000	9.8	30.63
Q6AYH5	Dctn2	5880000000	9.77	44.15
D4A0A0	Dynlrb2	4440000000	9.65	10.88
B2GUZ5	Capza1	3000000000	9.48	32.91
Q3B7T9	Rab11fip1	2630000000	9.42	71.14
Q62698	Dync1li2	2350000000	9.37	54.75
P63004	Lis1	2120000000	9.33	46.67
P28023	Dctn1	2120000000	9.33	141.93
Q9QXU8	Dync1li1	1580000000	9.2	56.79
Q9Z336	Dynlt1	1360000000	9.13	12.45
A0A8I6AIV4	Dctn3l1	1090000000	9.04	21.03
F1LW91	Numa1	810000000	8.91	236.74
E9PTX3	Hook2	438000000	8.64	83.46
A0A8I6A0T5	Dctn5	357000000	8.55	20.14
